# Supplementary material for: Pan-Omics in Sheep: Unveiling Genetic Landscapes
Source: Animals (Basel). 2024 Jan 15;14(2):273. doi: 10.3390/ani14020273 (PMC10812798; doi:10.3390/ani14020273)
Supplement: Supplementary file 1 [file animals-14-00273-s001.zip]

Archive with 1 entries (1 files):
- animals-2764302-supplementary.xlsx
