# Supplementary material for: Pan-Omics in Sheep: Unveiling Genetic Landscapes
Source: Animals (Basel). 2024 Jan 15;14(2):273. doi: 10.3390/ani14020273 (PMC10812798; doi:10.3390/ani14020273)
Supplement: Supplementary file 1 [file animals-14-00273-s001.zip › animals-2764302-supplementary.xlsx]

## Sheet: Dateset S1
Dataset S1. The application and important discoveries of different omics in sheep breeding.
Field	Title	Author	Histologic Technique	Key Findings	Time
Genomics	A gene duplication affecting expression of the ovine ASIP gene is responsible for white and black sheep	Norris BJ	Whole genome sequencing	Revealing non-allelic homologous recombination and gene mutation at the ASIP locus as key factors in the evolution of sheep pigmentation	2008
	A 1.8-kb insertion in the 3'-UTR of RXFP2 is associated with polledness in sheep	Wiedemar N	Whole genome sequencing	Shedding light on the role of sequence insertions in altering gene expression	2015
	Whole-Genome Sequencing of Native Sheep Provides Insights into Rapid Adaptations to Extreme Environments	Yang J	Whole genome sequencing	revealed a variety of novel genes, important pathways, and GO categories associated with localized adaptations in sheep in plateau and desert environments	2016
	The Genome Landscape of Tibetan Sheep Reveals Adaptive Introgression from Argali and the History of Early Human Settlements on the Qinghai-Tibetan Plateau.	Hu XJ	Whole genome sequencing	shedding light on the evolutionary mechanism of adaptive gene infiltration from Pan sheep to Tibetan sheep, exemplified by genes such as HBB, HBE, and RXFP2, which explains their rapid local adaptation	2019
	Whole-genome resequencing identified candidate genes associated with the number of ribs in Hu sheep	Zhang D	GWAS	CPOX, KCNH1, and CPQ genes identified as genes that jointly affect rib counts in lake goats	2021
	Detection of candidate genes affecting milk production traits in sheep using whole-genome sequencing analysis	Rezvannejad E	Whole Genome Sequencing	Important genomic regions and genes associated with milk production traits were identified, and the most significant genes included ST3GAL1, CSN1S1, CSN2, OSBPL8, SLC35A3, VPS13B, DPY19L1, CCDC152, NT5DC1, P4HTM, CYTH4, METRNL, U1, U6, and 5SrRNA genes	2022
	A sheep pangenome reveals the spectrum of structural variations and their effects on tail phenotypes.	Li R	de novo assemblies	A mutation has been identified in the 5'UTR of HOXB13 in sheep,which causes the long-tailed trait	2023
Epigenomics	Genome-wide analysis of DNA Methylation profiles on sheep ovaries associated with prolificacy using whole-genome Bisulfite sequencing	Zhang Y	WGBS	Pinpointing 10 differentially methylated genes (DMGs) associated with fecundity	2017
	Analysis of DNA methylation profiles during sheep skeletal muscle development using whole-genome bisulfite sequencing	Fan Y	WGBS	Identified nine DMGs linked to muscle development and metabolism, with genes like MAPT, DIAPH1, NR4A1, and DLK1 emerging as pivotal regulators in skeletal muscle development	2020
	Maternal restricted- and over- feeding during gestation perturb offspring sperm epigenome in sheep.	Zhu L	WGBS	Revealed that both undernutrition and overnutrition could induce alterations in small non-coding RNA (sncRNA) and DNA methylation in F1 offspring's spermatozoa, leading to epigenetic modifications in the fetus that affect development and productivity	2023
Transcriptomics	Pituitary Transcriptomic Study Reveals the Differential Regulation of lncRNAs and mRNAs Related to Prolificacy in Different FecB Genotyping Sheep	Zheng J	Transcriptomics	57 differentially expressed lncRNAs and 298 differentially expressed mRNAs were revealed. interaction between the candidate lncRNA MSTRG.259847.2 and its target gene SMAD2 was confirmed in sheep pituitary cells	2019
	Identification and characterization of circular RNA in lactating mammary glands from two breeds of sheep with different milk production profiles using RNA-Seq	Hao Z	Transcriptomics	Changes in milk yield and compositional phenotypes were revealed. A total of 4906 circRNAs were detected, of which 33 showed differential expression between different sheep breeds	2020
	Hepatic transcriptome analysis identifies genes, polymorphisms and pathways involved in the fatty acids metabolism in sheep	Gunawan A	Transcriptomics	Mutations in APOA17, CFHR5, TGFBR5 and LEPR genes associated with fatty acid composition in sheep muscle revealed	2021
	Transcriptome Analysis of Neuroendocrine Regulation of Ovine Hypothalamus-Pituitary-Ovary Axis during Ovine Anestrus and the Breeding Season	Zhong Y	Transcriptomics	Identified a total of 2569, 2704, and 4156 significantly differentially expressed genes in the hypothalamus, pituitary, and ovary, respectively	2021
	Transcriptome Analysis Reveals Differentially Expressed Genes and Long Non-coding RNAs Associated With Fecundity in Sheep Hypothalamus With Different FecB Genotypes	Chen S	Transcriptomics	Identified 53 differentially expressed mRNAs (DEGs) and 40 differentially expressed long-chain non-coding RNAs (DELs).	2021
	Transcriptome reveals key microRNAs involved in fat deposition between different tail sheep breeds	Fei X	Transcriptomics	Among 155 differentially expressed miRNAs associated with fat deposition, miR-379-5p and HOXC9 show different expression patterns in tail adipose tissue of Tibetan and Hu sheep	2022
Proteomics	Proteomic analyses of sheep (ovis aries) embryonic skeletal muscle	Wang X	Proteomics	A total of 5520 proteins were successfully identified, with 1316 displaying differential abundance.	2020
	Isobaric Tags for Relative and Absolute Quantification-Based Proteomics Reveals Candidate Proteins of Fat Deposition in Chinese Indigenous Sheep With Morphologically Different Tails	Zhu C	Proteomics	Identified 3248 proteins, among which 44 were up-regulated, and 40 were down-regulated DEPs. Notably, APOA2, GALK1, ADIPOQ, and NDUFS4 were implicated in sheep tail fat deposition and metabolism	2021
	Proteome changes of sheep rumen epithelium during postnatal development	Zheng K	Proteomics	Revealed 4523 proteins, indicating the involvement of processes like glutathione, the Wnt signaling pathway, and the Notch signaling pathway in rumen epithelial cell growth	2022
	Comparative proteomics reveals genetic mechanisms of body weight in Hu sheep and Dorper sheep	Zhao L	Proteomics	Identifying differentially abundant proteins (DAPs) in Hu sheep and Dorper sheep, linking several DAPs to immune response, fat deposition, and muscle development	2022
Metabolomics	The hepatic and skeletal muscle ovine metabolomes as affected by weight loss: a study in three sheep breeds using NMR-metabolomics	Palma M	Metabolomics	Damara and Dorper sheep exhibited enhanced tolerance to seasonal weight loss (SWL)	2016
	A metabolomics comparison between sheep's and goat's milk	Caboni P	Metabolomics	Sheep's milk had higher protein, fat and lactose content	2019
	Effects of different feeding regimes on muscle metabolism and its association with meat quality of Tibetan sheep	Zhang X	Non-targeted metabolomes targeted metabolomes	Revealed significant correlations between non-targeted metabolomics outcomes and phenotypic data related to meat quality	2022
	Widely targeted metabolomic analysis reveals the dynamic changes of metabolites during postmortem chilled aging in Mongolian sheep	Zhang M	Metabolomics	Identified a total of 1093 metabolites, with 467 displaying significant changes during aging	2023
